# Supplementary material for: Impacts of the Seattle Sweetened Beverage Tax on the Perceived Healthfulness of Sweetened Beverages
Source: Nutrients. 2022 Feb 26;14(5):993. doi: 10.3390/nu14050993 (PMC8912807; doi:10.3390/nu14050993)
Supplement: Supplementary file 1 [file nutrients-14-00993-s001.zip]

Archive with 1 entries (1 files):
- nutrients-1553970-supplementary.pdf
